# Supplementary material for: A Label-Free Cell Sorting Approach to Highlight the Impact of Intratumoral Cellular Heterogeneity and Cancer Stem Cells on Response to Therapies
Source: Cells. 2022 Jul 22;11(15):2264. doi: 10.3390/cells11152264 (PMC9332486; doi:10.3390/cells11152264)
Supplement: Supplementary file 1 [file cells-11-02264-s001.zip]

Archive with 1 entries (1 files):
- cells-1794666-supplementary.pdf
